# Supplementary material for: Transcriptome Analysis of Protection by Dendrobium nobile Alkaloids (DNLA) against Chronic Alcoholic Liver Injury in Mice
Source: Biomedicines. 2022 Nov 3;10(11):2800. doi: 10.3390/biomedicines10112800 (PMC9687597; doi:10.3390/biomedicines10112800)
Supplement: Supplementary file 1 [file biomedicines-10-02800-s001.zip]

Archive with 1 entries (1 files):
- biomedicines-1979441-supplementary.xlsx
