# Supplementary material for: Transcriptome Analysis of Protection by Dendrobium nobile Alkaloids (DNLA) against Chronic Alcoholic Liver Injury in Mice
Source: Biomedicines. 2022 Nov 3;10(11):2800. doi: 10.3390/biomedicines10112800 (PMC9687597; doi:10.3390/biomedicines10112800)
Supplement: Supplementary file 1 [file biomedicines-10-02800-s001.zip › biomedicines-1979441-supplementary.xlsx]

## Sheet: DNLA-2D-2
Gene	Model vs Control	M+DNLA vs Control
Gsta1	158	98.8
Nqo1	12.3	7.77
Psat1	7.47	4.73
Cdkn1a	15.2	9.34
Ppl	9.06	5.56
Tox	6.01	3.68
Lrrc8c	6.3	3.81
Jdp2	6.51	4.28
Morc4	10.4	6.78
Samd4	4.59	2.98
Atf3	7.82	5.27
Pecam1	4.59	3.06
Gsta4	8.74	6.31
Cyp26a1	6.69	4.86
Trib3	6.82	4.98
Adora1	4.65	3.4
Fmo2	10	7.07
Extl1	6.12	4.34
Asns	5.2	3.7
Lrrc28	4.76	3.41
Fkbp5	4.22	3.03
Nusap1	6.76	5.2
Adamts14	7.76	6.03
Slc16a5	15.6	12.1
Srxn1	4.77	3.7
Adam11	11	8.58
Abcc3	3.29	2.57
Mogat2	9.9	7.35
Cttnbp2nl	5.03	3.73
Htatip2	6.82	5.12
Wnt2	4.7	3.52
Slc48a1	3.57	2.7
Abcc4	99.4	80.5
Gstm3	28.8	23.4
Lyve1	7.31	6
Nol3	7.67	6.48
Cyp2a4	330	274
Ankrd12	4.24	3.53
Gypc	4.06	3.4
Gstm1	8.31	7.17
Adrb2	8.5	7.58
Gstm4	6.47	5.76
Tcf24	6.74	5.89
Cyp2a5	25.7	22.6
Acnat2	6.48	5.7
Bmp2	3	2.64
Gsta2	23.8	21
Tmem204	3.18	2.81
Cyp2b9	289	267
Aqp1	3.05	2.82
Vldlr	19.6	17.9
Mmd2	4.5	4.09
Cavin2	3.79	3.42
Por	3.36	3.04
Tuba8	5.77	5.45
Pcp4l1	3.71	3.5
Ephx1	4.21	3.99
Rab27a	4.15	3.93
Abcb1a	9.13	8.58
Cpeb1	3.37	3.17
Oit3	2.75	2.57
Cbr3	50.8	50
Cyp2a22	157	155
Cyp2c29	9.72	9.6
Mt2	110	108
Gm14326	8.17	8.02
Cln6	7.29	7.15
Cyp39a1	4.55	4.46
Usp2	3.85	3.76
Rhbg	8.2	7.92
Gstm2	3.91	3.79
Cd63	3.6	3.45
Cux2	79.4	80.9
Ly6d	2.96	3.02
Ugt2b35	3.06	3.13
Ctgf	4.2	4.31
Grap	2.78	2.86
Gpat3	10.4	10.8
Fgr	2.98	3.11
Idh2	2.72	2.84
Glt1d1	2.83	2.96
Ttll7	4.76	5.19
Mgst3	5.09	5.59
Rcn1	2.86	3.13
Gadd45b	4.96	5.37
Cyp2c37	2.81	3.04
Adgrl4	2.25	2.43
Cbr1	2.71	3.02
Entpd5	2.53	2.81
Mthfd1l	5.65	6.06
Gstt3	3.29	3.53
Ptp4a1	2.37	2.54
Arhgdib	2.9	3.1
Acer2	2.59	2.75
Ces1g	3.68	4.2
Cyp2g1	6.06	7.1
Jam2	2.79	3.27
Creg1	2.29	2.67
Cyp3a59	3.78	4.53
Slc16a7	3.11	3.7
Fmo1	1.89	2.24
Pla2g12a	2.7	3.27
Srgn	2.45	2.97
AA986860	21.3	7.01
Prom1	15.5	5.14
Thbd	15.3	5.36
Tsku	18	7.17
Inhbb	14.6	6.01
Cyp3a44	18.7	8.18
Cd93	8.49	3.8
Cyp26b1	33.5	16.1
Gja4	9.97	4.72
Lepr	9.7	4.86
Arhgef2	15.3	8.16
Hmox1	13.2	6.89
Mapk4	10.2	5.35
Plin4	9.93	5.77
Synpo	5.1	2.9
Ptprm	6.06	0
Pprc1	2.52	0
Gpr160	5.96	0
Slc18a1	2.91	0
Hivep2	5.4	0
Nr2c2	13.6	0
Klf9	5.01	0
Sec14l4	2.65	0
Plxnc1	2.96	0
Sik1	5.93	0
Per1	3.98	0
Flt1	3.68	0
Hist1h1d	22.3	0
Ccr9	19.7	0
Myh11	11.7	0
Mamld1	4.89	0
Hivep3	6.61	0
Itga6	4.65	0
Ncapg2	4.37	0
Fgd5	3.69	0
H2-T24	5.53	0
Strn3	2.6	0
Ash1l	3.82	0
Acot6	3.04	0
Fat1	5.41	0
Atp2b4	5.41	0
Aox1	2.79	0
Ccna2	4.24	0
Acnat1	3.96	0
Pfas	3.73	0
Auts2	20.6	0
Vwf	5.57	0
Tuba1a	3.15	0
Ehd3	2.56	0
Pik3ip1	6.63	0
Neurl1b	10.8	0
Cyyr1	11.3	0
Hmcn2	3.65	0
St3gal6	3.12	0
Lpin1	7.68	0
Tmppe	7.09	0
Nup62cl	7.02	0
Hgf	4.79	0
Gja1	2.9	0
Ptpn23	3.17	0
Plcb4	3.06	0
Ptprs	5.29	0
St6galnac4	5.15	0
Herpud1	1.95	0
Cpxm2	10.3	0
Klhl3	2.81	0
Ltbp1	6.38	0
Lama5	3.51	0
Slc2a4	7.17	0
Mga	3.59	0
Pitpnc1	2.06	0
Icam2	3.46	0
Ephb4	3.43	0
Nbea	12.8	0
Cit	12.6	0
Lama2	12.8	0
Hipk2	12.6	0
1700017B05Rik	3.03	0
Ddx23	16.6	0
Notch2	3.9	0
Cd34	5.07	0
Galnt10	2.57	0
Nid1	5.14	0
Ttc28	5.47	0
Clcn5	2.69	0
Nrg1	8.19	0
Itga9	2.48	0
Col1a2	3.07	0
Baz1a	3.03	0
Prickle1	3.29	0
Clstn1	2.88	0
Kcnk3	13.4	0
Kntc1	12.7	0
Arhgdia	3.02	0
Mbnl2	3.07	0
Pxdn	3.02	0
Kcnb1	6.14	0
Uhrf1	6.04	0
Ptgis	6.14	0
Tsr1	3.97	0
Fabp4	6.27	0
Crebbp	3.61	0
Lonrf3	5.42	0
Clec1a	4.11	0
Ccdc80	3.18	0
Itgb3	4.53	0
Igf1r	6.95	0
Cyp1a1	6.62	0
Sorl1	5.03	0
Amotl1	4.28	0
Plin5	2.18	0
Nrxn1	3.72	0
Galnt15	3.72	0
Lamb2	3.72	0
Alox12	6.26	0
Sptb	3.92	0
Btbd19	3.92	0
Phf20	3.13	0
Plxna4	4.53	0
Ntrk2	6.95	0
Gata3	17.6	0
Kit	5.82	0
Aldh3b1	3.56	0
Nrxn3	18.6	0
Pik3ap1	7.55	0
Dync1h1	2.93	0
Ptpn14	4.4	0
Aff1	2.91	0
Hspg2	5.74	0
Nlrc3	10.9	0
Rbms3	5.07	0
Srcap	20.1	0
Dync2h1	6.36	0
Cables1	3.94	0
Sema4b	4.06	0
Heg1	4.06	0
Eppk1	8.12	0
Slc38a1	8.12	0
Ugdh	2.61	0
Guca1b	8.8	0
Atm	8.16	0
Cd300lg	2.16	0
Relb	4.99	0
Rhbdd2	3.95	0
Zfp458	3.46	0
Grasp	3.62	0
Stab1	3.95	0
Ddr2	3.21	0
Ltc4s	11.4	0
Uap1l1	5.88	0
Synpo2	10.6	0
Akap12	4.38	0
Kif9	5.45	0
Trim80	6.1	0
Nploc4	2.19	0
Dusp4	6.1	0
Glis3	10.9	0
Tpte	9.2	0
Enpep	2.52	0
Ttc39a	6.6	0
Mmrn2	4.68	0
Atp2b2	7.95	0
Dlg5	3.3	0
Piezo1	13.9	0
Lrrn3	9.01	0
Fam208b	5.48	0
Mef2c	3.16	0
Casz1	8.08	0
Rrp12	2.74	0
Kdm2b	5.95	0
Ankrd52	10.7	0
Sulf2	4.63	0
Emcn	2.63	0
Pdpr	15.7	0
Vps13c	11.2	0
Vangl2	15.4	0
Ciart	4.3	0
Cic	2.63	0
Sh3tc1	3.55	0
Ddit4	7.2	0
Nav1	4.05	0
Slc15a4	2.3	0
Lonrf1	3.88	0
Pdgfrl	6.39	0
Brca2	3.29	0
Flnc	9.28	0
Nktr	5.48	0
Pir	2.27	0
Prrg3	6.71	0
Lpp	3.68	0
Itpkb	3.44	0
Mpzl2	10.7	0
Lpar2	3.13	0
Nova2	11.7	0
Crybg3	4.85	0
Wnt9b	4.43	0
Ctbp2	7.23	0
Celf4	29.5	0
Stab2	3.21	0
Nphp1	2.88	0
Maff	2.77	0
Serpina3m	2.88	0
Cklf	14.2	0
Mylip	2.88	0
Myo1c	2.27	0
Eml1	9.25	0
Exoc3l2	3.04	0
Syn3	10.1	0
Tpx2	7.75	0
Nrip1	3.04	0
Map4k4	2.88	0
Pdgfra	3.35	0
Pbx4	7.33	0
Tnfrsf1b	3.5	0
Zhx2	3.75	0
Cdca2	6.75	0
Atp8b2	4.25	0
Pom121	4.5	0
Adamts9	10.5	0
Anln	9.65	0
Map1a	20.7	0
Adarb1	2.75	0
Maml2	4.12	0
Zfp609	3.64	0
Actg2	44.5	0
Shroom4	16.3	0
Pik3c2a	16	0
Ackr4	10	0
Rpgrip1	10	0
Krt23	9	0
Tshz3	6.12	0
Pcdh12	2.94	0
Kif2c	8.5	0
Sorbs1	6.13	0
Gm10031	6.75	0
Wnt5a	9.4	0
Htra3	3.64	0
Ube2c	3.45	0
Emilin2	11.1	0
Gnao1	6.18	0
Ccdc88c	5.63	0
Foxo1	2.6	0
Emc1	4.27	0
Dhx37	2.89	0
Rnf222	8.99	0
Cmip	5.29	0
Fbln1	11.1	0
Prex2	5.27	0
Ano1	3.4	0
Irs1	18.3	0
Sh3rf1	3.39	0
Vav3	5.99	0
Synm	18.8	0
Mknk2	2.06	0
Ccnd2	2.84	0
Col6a2	3.94	0
Hecw2	8.34	0
Spen	5.9	0
Birc5	4.17	0
Adamtsl1	11.8	0
C1qtnf6	6.02	0
Tgfb3	5.64	0
Renbp	4.01	0
Stard8	3.01	0
Lrp4	4.01	0
Erc1	3.47	0
Cdk12	3.47	0
Wipf3	2.89	0
Tie1	2.89	0
Gk5	8.99	0
Zfp462	19	0
Pde4d	14.5	0
Myh9	6.38	0
Nupr1	33.1	0
Ggt5	4.5	0
Cyp1a2	2.94	0
Lrat	3.25	0
6430548M08Rik	2.4	0
Lars2	19.3	0
Mmrn1	11.4	0
Mast4	7.93	0
Sgk1	3.44	0
Zdhhc2	4.49	0
Txndc16	2.85	0
Nrxn2	5.84	0
Abhd2	4.7	0
Daam2	3.42	0
Gpihbp1	5.06	0
Nes	7.72	0
Unkl	8.93	0
Myo9b	2.42	0
Sema3f	5.34	0
Epb41l1	5.34	0
Sass6	8.43	0
Mme	2.67	0
Trim35	4.81	0
Mxra8	2.78	0
Knstrn	4.31	0
Cnnm4	4.31	0
Flna	4.77	0
Kdr	2.51	0
Acta2	33.2	0
Adam23	3.46	0
Lck	4.15	0
Ncf2	3.46	0
Spry4	3.36	0
Chst15	3.46	0
Il6ra	3.86	0
Klf6	2.46	0
Map2k6	4.01	0
Cd33	4.93	0
Kmt2d	6.29	0
Lrrc8b	4.76	0
App	2.71	0
Adgrf5	4.26	0
Elmsan1	4.26	0
Disp2	4.26	0
Cdh13	4.26	0
Ralgapa2	4.48	0
Usp34	4.48	0
Ecscr	4.48	0
Birc6	4.48	0
Pde7b	9.52	0
Cap1	6.54	0
Abca6	3.27	0
Arhgap31	4.9	0
Tead1	4.62	0
Wdfy3	3.98	0
Tmem132e	3.43	0
Shank3	3.98	0
Plk3	2.93	0
Tinagl1	2.43	0
Cfap43	7.89	0
Syt7	4.86	0
Ppargc1b	5.36	0
Ube2e2	2.08	0
Tbc1d1	3.24	0
Bend4	6.48	0
Fbln2	6.48	0
Camkk1	9.46	0
Cdr2l	4.73	0
Zc3h12c	4.73	0
Slc7a1	5.98	0
Vstm4	2.99	0
Gclc	2.99	0
Pcsk6	2.22	0
Rapgef2	4.44	0
Sec61a2	4.91	0
Prrc2c	4.91	0
Col13a1	4.1	0
Pdxk	4.1	0
Flrt1	8.38	0
Tanc2	4.23	0
Glg1	4.23	0
Micall2	4.23	0
Ptprb	4.23	0
Erg	3.61	0
Tacc2	4.8	0
Samd14	3.89	0
Dkk3	3.04	0
C1qtnf1	5.65	0
Syde2	3.19	0
Zfp839	2.81	0
Dlg4	8.1	0
Rasgef1b	3.45	0
Fstl1	3.15	0
Tenm3	5.86	0
Plcl2	2.39	0
Emilin1	2.39	0
Flt4	4.78	0
Ripk4	2.86	0
Klf2	2.86	0
St3gal5	2.97	0
Tmc6	2.97	0
Soga1	7.94	0
Gm6665	3.77	0
Dst	3.77	0
Robo2	5.94	0
Fam13b	3.45	0
Urb2	4.57	0
Dusp8	10.8	0
Zbtb16	54.2	0
Acaca	2.06	0
Adcy9	6.02	0
Zfp937	7.69	0
Arhgef15	3.51	0
Akap5	8.92	0
Ada	5.64	0
Tmem108	12.9	0
Plxnd1	2.82	0
Cep128	12.9	0
Dysf	2.82	0
Sik2	12.9	0
2700081O15Rik	2.82	0
Wfdc2	6.45	0
Pkp4	2.15	0
Aebp1	10.2	0
Dchs1	4.83	0
Tmed8	2.54	0
Mapt	3.8	0
Rapgef5	3.33	0
Abca5	2.79	0
Klf13	3.39	0
Bptf	2.62	0
Glis2	7.35	0
Pkd1	6.41	0
Pnp2	5.91	0
Mgat4a	5.91	0
Snrk	3.91	0
Rhobtb1	2.44	0
Ntn1	3.05	0
Carmil3	14.7	0
Mki67	6.41	0
Tmem87a	21.9	0
Fmo5	2.44	0
Slc39a6	3.58	0
Plekhg1	6.78	0
St6galnac3	5.33	0
F8	3.83	0
Chd7	2.91	0
Asxl1	2.79	0
Rec8	4.8	0
Ckap4	3.21	0
Sema6a	3.41	0
Cyp26c1	3.99	0
Chpf	3.99	0
Fli1	3.99	0
Tmem44	4.02	0
Zfhx3	4.02	0
Fbn1	4.02	0
Ephb6	4.08	0
Ppm1h	4.08	0
Map1b	9.03	0
Dusp3	3.81	0
Nrg4	3.48	0
Pam	3.48	0
Lhfp	2.26	0
Blvrb	4.08	0
Mlph	4.58	0
Skil	4.57	0
Podxl	3.99	0
Hmcn1	11.9	0
Lbr	4.33	0
Dclre1b	3.69	0
Kank3	3.36	0
Emb	6.76	0
Fignl1	8.69	0
Mlxip	4.47	0
Col1a1	5.13	0
Mfap4	7.71	0
Dock1	3.49	0
Nipa1	7.31	0
Rsbn1	7.56	0
Ppargc1a	7.48	0
Ddit3	8.94	0
Gse1	7.06	0
Pi4kb	4.83	0
Enpp6	5.28	0
Map3k6	6.24	0
Acss3	7.57	0
Igf2bp3	11.6	0
Osbp2	7.03	0
Hivep1	5.58	0
Arhgap32	10.6	0
Itpr1	4.58	0
Robo1	6.6	0
Fndc5	5.71	0
S100a9	5.71	0
Igfbp1	4.94	0
Jade2	4.94	0
Frmd4a	2.83	0
Tfcp2l1	3.08	0
Cdr2	6.16	0
Ankrd44	5.44	0
Rassf2	5.44	0
Racgap1	5.44	0
Alpl	4.69	0
Vps33a	2.29	0
Tmcc2	3.3	0
Trp53inp1	6.91	0
Pptc7	6.91	0
Orm3	9.41	21
Lcn2	4.51	10.2
Acot3	5.04	18.7
Marco	4	14.3
Mt1	41.1	65.9
Acot2	6.25	9.93
Cyp4a14	13.6	20.9
Abcc12	6.29	9.6
Slc22a27	5.6	8.68
Cyp2c55	4.45	6.71
Cd36	3.27	5.61
Pdk4	9.82	13.3
Fam110c	3.97	5.47
Fyb	3.35	4.64
Ms4a8a	4.52	6.62
Cyp2c38	2.66	3.81
Ildr2	3.07	3.91
Akr1c19	2.59	3.41
Slc22a21	0	5.17
Adgre4	0	2.95
Naip5	0	4.01
Gpr135	0	4.01
Aldh1a1	0	2.61
Cd300lf	0	7.77
Orm2	0	6.18
Ces1d	0	3.34
Ier3	0	4.17
Serpina3f	0	3.59
Grn	0	2.82
Rad51b	0	8.9
Cd5l	0	3.05
Rab11fip4	0	2.78
Tfec	0	4.31
Cyp4a10	0	4.23
Pla2g7	0	3.37
Acot1	0	6.31
Vcam1	0	3.03
Msr1	0	2.87
Gbp2b	0	5.23
Iqgap1	0	2.62
Laptm5	0	3.9
Amigo2	0	2.68
Entpd1	0	3.7
Cd38	0	2.53
Ccl6	0	3.41
Cyp3a11	0	3.9
Dsg1c	0	3.23
Cd44	0	2.92
Tnfaip3	0	5.57
Acot4	0	4.13
Slc39a4	0	3.13
Wee1	0	2.63
Ivns1abp	0	2.26
Slc9a9	0	2.96
Serpina3g	0	2.85
Lair1	0	3.34
Tmem184a	-2.14	0
Pcbd1	-2.14	0
Decr2	-2.14	0
Nab2	-2.66	0
Mrps28	-2.68	0
Apon	-2.72	0
Hopx	-2.84	0
Dexi	-3.62	0
Paqr9	-3.62	0
Hsd3b3	-3.43	0
Cyp2c67	-2.45	0
Tfpi2	-2.66	0
Hsd3b2	-3.63	0
Phlda1	-5.02	0
0610030E20Rik	-2.25	0
Sult1b1	-2.65	0
Rarres1	-3	0
Brdt	-4.25	0
Ifih1	-2.12	0
Pttg1	-2.17	0
Pqlc1	-2.26	0
Apol7a	-2.32	0
Cby1	-2.92	0
Nat8f1	-4.02	0
Slc22a30	-4.02	0
3830406C13Rik	-2.39	0
Irf5	-2.41	0
Ociad2	-2.41	0
Aadac	-2.59	0
Cnot8	-2.19	0
Rtp3	-3.02	0
Cldn3	-2.95	0
G0s2	-4.11	0
Nrep	-11.5	0
Insig1	-2.95	0
Fabp1	-4.07	0
Xbp1	-2.95	0
Slc33a1	-3.41	0
Hhex	-5.65	0
Selenok	-2.7	0
Cmtm6	-3.21	0
Keg1	-7.24	0
Unc119	-2.23	0
Clec2h	-10.9	0
C8a	-3.22	0
Fam89a	-3.2	0
Socs2	-8.39	0
Ccdc51	-3.07	0
Tnfaip2	-3.27	0
Proca1	-3.39	0
Prkd3	-2.62	0
Irgm1	-2.18	0
Erg28	-2.58	0
Tstd3	-2.37	0
Gas1	-2.66	0
Chrna2	-2.94	0
Gnat1	-2.61	0
Socs3	-3.43	0
Cabyr	-3.46	0
Traf5	-3.18	0
Tpmt	-2.57	0
Rgn	-2.48	0
Rab32	-2.47	0
Akr1e1	-2.22	0
Snrpa	-2.22	0
Nit2	-2.43	0
Hist1h2bc	-2.47	0
Zfp707	-2.57	0
Spc24	-3.1	0
Cyp8b1	-3.92	0
Mcee	-2.27	0
1700066M21Rik	-2.89	0
Pqbp1	-2.98	0
Ufsp1	-2.76	0
Zfp932	-3.09	0
Bbc3	-3.6	0
Ighg1	-4.68	0
C2cd4d	-6.1	0
Casp8	-2.96	0
Tmem25	-2.97	0
Manf	-2.33	0
Mpst	-2.63	0
Efna1	-4.72	0
Gm21320	-5.46	0
Slc25a30	-4.14	0
Mcm10	-2.8	0
Med6	-3.1	0
Hist2h2be	-4.38	0
Id2	-3.68	0
Olfr1034	-2.48	0
Micu2	-2.36	0
Ube2h	-2.2	0
Spp1	-2.71	0
Sdf2l1	-3.15	0
Sntg2	-3.91	0
Tnfaip8l1	-3.93	0
Iigp1	-4.56	0
Ube2u	-5.06	0
Elovl5	-4.17	0
Fabp2	-5.9	0
Ces3a	-5.91	-2.79
Cib3	-14.9	-7.07
Sult2a8	-6.99	-3.1
Mup8	-58.7	-26.7
Arrdc3	-9.17	-3.55
Mup21	-91.9	-35.7
Cyp4a12a	-26.9	-7.61
Cyp4a12b	-48.7	-10.1
Lss	-2.35	-2.56
Pim1	-2.68	-2.92
Mup1	-25.3	-28
C8b	-3.46	-3.68
Alas2	-3.73	-3.98
Mvd	-4.15	-4.45
Tjp3	-3.17	-3.31
Pdzk1ip1	-3.19	-3.36
Mup2	-25	-26.3
Pnpla7	-2.23	-2.15
Aadat	-2.93	-2.78
Sucnr1	-4.87	-4.61
Nsdhl	-3.73	-3.52
Pde9a	-3.55	-3.51
Sqle	-2.82	-2.89
Rdh11	-2.6	-2.68
Mup11	-67.9	-70.2
H2-Q1	-4.67	-4.74
Selenbp2	-90.7	-92.1
Mmab	-2.36	-2.7
F11	-2.73	-3.13
3110082I17Rik	-7.66	-8.85
Fam3c	-2.14	-2.54
Mup12	-36.6	-43.6
Srd5a1	-4.2	-4.92
Acss2	-2.57	-3.09
Pltp	-4.85	-5.84
Gale	-5.48	-6.56
2610528J11Rik	-3.92	-4.75
Aatk	-4.32	-5.64
Aox3	-3.25	-4.2
Slco1a1	-15.6	-20.2
Dntt	-4.62	-5.92
Mup17	-36.6	-45.9
Nr1d1	-2.75	-4.54
Insc	-2.88	-4.88
Lama3	-5.55	-9.8
Pnpla5	-8.59	-13.1
Fabp5	-20.2	-31.4
Mup18	-16.5	-24.6
Adgrv1	-3.91	-7.95
Mup15	-52.8	-108
Hsd17b2	-2.88	-2.64
Mid1ip1	-3.69	-3.39
Mup6	-8.93	-8.15
Slc25a45	-3.2	-2.84
Ttc39c	-3.92	-3.52
Mup20	-17.2	-15.5
Nudt7	-8.47	-7.31
Serpina1e	-39.7	-34.4
Mup13	-15.1	-12.9
Mup19	-21.4	-18.2
Hao1	-4.93	-4.1
Nox4	-3.92	-3.15
Tsc22d1	-4.3	-3.44
Serpina12	-14.4	-11.5
Mup16	-22.4	-17.9
Serpina3k	-4.76	-3.65
Cyp7b1	-6.14	-4.71
C6	-10.6	-7.91
Col5a3	-4.54	-3.23
C9	-6.67	-4.74
Aqp8	-5.99	-4.13
Csrp3	-4.59	-2.96
Foxq1	-9.34	-6.04
Msmo1	-4.58	-3.09
Elovl3	-13.6	-9.07
Nxpe2	-4.33	-2.56
Ces3b	-11.1	-6.44
Slc10a2	-6.69	-4.09
Mup3	-9.49	-5.95
Ifi47	-5.81	-3.21
Hmgcs1	-4.91	-2.67
Tff3	-43.9	-23.7
Adgrf1	-29.5	-15.1
Mup9	-17.2	-76.6
Mup7	-324	-1380
Cyp2u1	0	-7.52
Atxn1	0	-4.6
Dpy19l3	0	-3.76
Ccdc30	0	-5.27
Olfml1	0	-3.42
Sdr9c7	0	-3.26
Cdh1	0	-4.21
Abhd5	0	-2.59
Ces4a	0	-19.6
Vmn1r90	0	-9.8
Tiam2	0	-5
Gm5096	0	-4.74
Stx1b	0	-4
Arsg	0	-3.53
G6pc	0	-3.25
Idi1	0	-4.47
Dhcr7	0	-2.94
Rab36	0	-3.71
Usb1	0	-2.54
Ccdc162	0	-3.06
Plekhg6	0	-2.45
